# Supplementary material for: Rhamnocitrin Ameliorates the Intestinal Fibrosis in DSS-Induced Colitis Mice by Modulating Host-Metabolites and Remodeling the Gut Microbiome
Source: Antioxidants (Basel). 2026 May 18;15(5):639. doi: 10.3390/antiox15050639 (PMC13203514; doi:10.3390/antiox15050639)
Supplement: Supplementary file 1 [file antioxidants-15-00639-s001.zip]

Archive with 1 entries (1 files):
- antioxidants-4280528-supplementary.pdf
